# Supplementary material for: A New Tool for Probabilistic Assessment of MPS Data Associated with mtDNA Mixtures
Source: Genes (Basel). 2024 Jan 31;15(2):194. doi: 10.3390/genes15020194 (PMC10887502; doi:10.3390/genes15020194)
Supplement: Supplementary file 1 [file genes-15-00194-s001.zip]

Archive with 1 entries (1 files):
- genes-2811925-supplementary.pdf
